# Supplementary material for: Multi-Species Synbiotic Supplementation After Antibiotics Promotes Recovery of Microbial Diversity and Function, and Increases Gut Barrier Integrity: A Randomized, Placebo-Controlled Trial
Source: Antibiotics (Basel). 2026 Jan 30;15(2):138. doi: 10.3390/antibiotics15020138 (PMC12937403; doi:10.3390/antibiotics15020138)
Supplement: Supplementary file 1 [file antibiotics-15-00138-s001.zip]

Archive with 1 entries (1 files):
- antibiotics-4074305-supplementary.pdf
